# Supplementary material for: Mitochondria-Associated mRNAs Restore ATP During Oxidative Stress via Cytosolic Translation
Source: Antioxidants (Basel). 2026 May 3;15(5):580. doi: 10.3390/antiox15050580 (PMC13203415; doi:10.3390/antiox15050580)
Supplement: Supplementary file 1 [file antioxidants-15-00580-s001.zip]

Archive with 1 entries (1 files):
- antioxidants-4248130-supplementary.pdf
